# Supplementary material for: Effect of Substituted Pyridine Co-Ligands and (Diacetoxyiodo)benzene Oxidants on the Fe(III)-OIPh-Mediated Triphenylmethane Hydroxylation Reaction
Source: Molecules. 2024 Aug 13;29(16):3842. doi: 10.3390/molecules29163842 (PMC11357111; doi:10.3390/molecules29163842)
Supplement: Supplementary file 1 [file molecules-29-03842-s001.zip]

Archive with 1 entries (1 files):
- molecules-3133653-supplementary.pdf
